# Supplementary material for: Assessing the Reliability of SARS-CoV-2 Neutralization Studies That Use Post-Vaccination Sera
Source: Vaccines (Basel). 2022 May 26;10(6):850. doi: 10.3390/vaccines10060850 (PMC9227377; doi:10.3390/vaccines10060850)
Supplement: Supplementary file 1 [file vaccines-10-00850-s001.zip]

Archive with 3 entries (3 files):
- Supplementary Data 2.xlsx
- Supplementary Data 3.xlsx
- vaccines-1702235-supplementary.pdf
